# Supplementary material for: Enhanced DNA barcode datasets for Aristida grasses: new whole genome skimming data for the protected species Aristida triseta Keng integrated with public sequences
Source: Data Brief. 2026 Jun 28;67:113043. doi: 10.1016/j.dib.2026.113043 (PMC13342978; doi:10.1016/j.dib.2026.113043)
Supplement: Supplementary file 1 [file mmc1.xlsx]

## Sheet: ITS
Table S1：Top 100 BLASTn matches of the ITS region, sorted by percent identity.
Query sequence	Subject sequence	Query start	Query end	Percent identity (%)	Bitscore	Subject start	Subject end
Aristida triseta PZ161599	Aristida triseta PZ161599	1	593	100	1096	1	593
Aristida triseta PZ161599	Aristida rhizomophora DQ172038	1	593	98.99	1062	1	593
Aristida triseta PZ161599	Aristida stricta DQ172052	1	593	98.82	1057	1	593
Aristida triseta PZ161599	Aristida pansa f. dissita DQ172023	1	593	98.82	1057	1	593
Aristida triseta PZ161599	Aristida uruguayensis DQ172063	1	593	98.65	1051	1	593
Aristida triseta PZ161599	Aristida stricta var. beyrichiana DQ172051	1	593	98.65	1051	1	593
Aristida triseta PZ161599	Aristida spanospicula DQ172048	1	593	98.65	1051	1	593
Aristida triseta PZ161599	Aristida patula DQ172026	1	593	98.65	1051	1	593
Aristida triseta PZ161599	Aristida patula DQ172025	1	593	98.65	1051	1	593
Aristida triseta PZ161599	Aristida mohrii DQ172018	1	593	98.65	1051	1	593
Aristida triseta PZ161599	Aristida mendocina DQ172016	1	593	98.65	1051	1	593
Aristida triseta PZ161599	Aristida californica var. glabrata DQ171982	1	593	98.65	1051	1	593
Aristida triseta PZ161599	Aristida murina DQ172019	3	593	98.65	1048	3	593
Aristida triseta PZ161599	Aristida purpurea var. nealleyi DQ172033	1	585	98.63	1038	1	585
Aristida triseta PZ161599	Aristida purpurea var. curvifolia DQ172030	1	593	98.48	1046	1	593
Aristida triseta PZ161599	Aristida purpurascens DQ172028	1	593	98.48	1046	1	593
Aristida triseta PZ161599	Aristida purpurascens DQ172029	1	593	98.48	1046	1	593
Aristida triseta PZ161599	Aristida minutiflora DQ172017	1	593	98.48	1046	1	593
Aristida triseta PZ161599	Aristida lanosa DQ172011	1	593	98.48	1046	1	593
Aristida triseta PZ161599	Aristida jorullensis DQ172008	1	593	98.48	1046	1	593
Aristida triseta PZ161599	Aristida divaricata DQ171993	1	593	98.48	1046	1	593
Aristida triseta PZ161599	Aristida chiclayensis DQ171984	1	593	98.48	1044	1	592
Aristida triseta PZ161599	Aristida purpurea var. fendleriana DQ172031	1	593	98.31	1042	1	593
Aristida triseta PZ161599	Aristida ternipes var. gentilis DQ172057	1	593	98.31	1040	1	593
Aristida triseta PZ161599	Aristida petersonii DQ172027	1	593	98.31	1040	1	593
Aristida triseta PZ161599	Aristida palustris DQ172021	1	593	98.31	1040	1	593
Aristida triseta PZ161599	Aristida oligantha DQ172020	1	593	98.31	1040	1	593
Aristida triseta PZ161599	Aristida gyrans DQ172001	1	593	98.31	1040	1	593
Aristida triseta PZ161599	Aristida californica var. californica DQ171981	1	593	98.31	1040	1	593
Aristida triseta PZ161599	Aristida pansa f. contracta DQ172022	1	593	98.15	1035	1	594
Aristida triseta PZ161599	Aristida pansa DQ172024	1	593	98.15	1035	1	593
Aristida triseta PZ161599	Aristida longespica DQ172014	1	593	98.15	1035	1	593
Aristida triseta PZ161599	Aristida longespica var. geniculata DQ172013	1	593	98.15	1035	1	593
Aristida triseta PZ161599	Aristida laxa DQ172012	1	593	98.15	1035	1	593
Aristida triseta PZ161599	Aristida jorullensis DQ172007	1	593	98.15	1035	1	593
Aristida triseta PZ161599	Aristida hintonii DQ172003	1	593	98.15	1035	1	593
Aristida triseta PZ161599	Aristida condensata DQ171985	1	593	98.15	1035	1	593
Aristida triseta PZ161599	Aristida ternipes DQ172058	1	593	97.98	1029	1	593
Aristida triseta PZ161599	Aristida ternipes var. gentilis DQ172056	1	593	97.98	1029	1	593
Aristida triseta PZ161599	Aristida purpurea var. parishii DQ172035	1	593	97.98	1029	1	593
Aristida triseta PZ161599	Aristida hintonii DQ172002	1	593	97.98	1029	1	593
Aristida triseta PZ161599	Aristida gypsophila f. gypsophiloides DQ172000	1	593	97.98	1029	1	593
Aristida triseta PZ161599	Aristida arizonica DQ171979	1	593	97.98	1029	1	593
Aristida triseta PZ161599	Aristida spiciformis DQ172049	1	593	97.98	1027	1	592
Aristida triseta PZ161599	Aristida gypsophila GU359267	1	593	97.81	1024	1	594
Aristida triseta PZ161599	Aristida ternipes DQ172059	1	593	97.81	1024	1	593
Aristida triseta PZ161599	Aristida somalensis GQ924201	1	593	97.81	1024	1	593
Aristida triseta PZ161599	Aristida ramosissima DQ172036	1	593	97.81	1024	1	593
Aristida triseta PZ161599	Aristida laxa DQ172047	1	593	97.81	1024	1	593
Aristida triseta PZ161599	Aristida eludens DQ171996	1	593	97.81	1024	1	593
Aristida triseta PZ161599	Aristida anisochaeta GQ924145	1	593	97.81	1024	1	593
Aristida triseta PZ161599	Aristida divaricata DQ171992	1	593	97.81	1022	1	592
Aristida triseta PZ161599	Aristida ternipes DQ172060	1	593	97.64	1018	1	593
Aristida triseta PZ161599	Aristida floridana DQ171998	1	593	97.64	1018	1	593
Aristida triseta PZ161599	Aristida eludens DQ171997	1	593	97.64	1018	1	593
Aristida triseta PZ161599	Aristida appressa DQ171978	1	593	97.64	1018	1	593
Aristida triseta PZ161599	Aristida divaricata DQ171994	1	593	97.64	1016	1	592
Aristida triseta PZ161599	Aristida asplundii DQ171980	1	593	97.64	1016	1	592
Aristida triseta PZ161599	Aristida purpurea var. longiseta DQ172032	1	593	97.47	1013	1	593
Aristida triseta PZ161599	Aristida kelleri DQ172010	1	593	97.47	1013	1	593
Aristida triseta PZ161599	Aristida desmantha DQ171990	1	593	97.3	1007	1	593
Aristida triseta PZ161599	Aristida purpurea DQ172034	1	593	97.3	1005	1	592
Aristida triseta PZ161599	Aristida havardii AF019846	1	589	97.28	998	1	588
Aristida triseta PZ161599	Aristida ramosa GQ924199	1	593	97.17	1007	1	600
Aristida triseta PZ161599	Aristida longicollis GQ924187	1	593	97.17	1007	1	600
Aristida triseta PZ161599	Aristida jerichoensis DQ172006	1	593	97.17	1007	1	600
Aristida triseta PZ161599	Aristida tincta DQ172061	1	593	97.13	1002	1	593
Aristida triseta PZ161599	Aristida swartziana DQ172055	1	593	97.13	1002	1	593
Aristida triseta PZ161599	Aristida setifolia var. intermedia DQ172046	1	593	97.13	1002	1	593
Aristida triseta PZ161599	Aristida setifolia DQ172045	1	593	97.13	1002	1	593
Aristida triseta PZ161599	Aristida setacea DQ172044	1	593	97.13	1002	1	593
Aristida triseta PZ161599	Aristida dichotoma DQ171991	1	593	97.13	1000	1	592
Aristida triseta PZ161599	Aristida subspicata DQ172053	1	593	96.97	996	1	593
Aristida triseta PZ161599	Aristida parvula GQ924193	1	593	96.97	996	1	593
Aristida triseta PZ161599	Aristida schiedeana DQ172040	1	593	96.97	994	1	592
Aristida triseta PZ161599	Aristida venezuelae DQ172064	1	590	96.95	990	1	590
Aristida triseta PZ161599	Aristida contorta GQ924158	1	593	96.84	998	1	602
Aristida triseta PZ161599	Aristida nitidula GQ924191	1	593	96.83	996	1	600
Aristida triseta PZ161599	Aristida tuberculosa DQ172062	1	593	96.8	990	1	593
Aristida triseta PZ161599	Aristida recurvata DQ172037	1	593	96.8	990	1	593
Aristida triseta PZ161599	Aristida schiedeana DQ172041	1	591	96.79	985	1	589
Aristida triseta PZ161599	Aristida vagans GQ924209	1	593	96.67	990	1	600
Aristida triseta PZ161599	Aristida leptopoda GQ924186	1	593	96.67	990	1	600
Aristida triseta PZ161599	Aristida contorta GQ924157	1	593	96.67	990	1	600
Aristida triseta PZ161599	Aristida superpendens DQ172054	1	593	96.5	987	1	600
Aristida triseta PZ161599	Aristida echinata GQ924162	1	593	96.5	985	1	600
Aristida triseta PZ161599	Aristida echinata GQ924163	1	593	96.5	985	1	600
Aristida triseta PZ161599	Aristida superpendens AF019847	1	589	96.48	977	1	596
Aristida triseta PZ161599	Aristida vexativa DQ172065	1	593	96.46	979	1	593
Aristida triseta PZ161599	Aristida vagans GQ924208	1	593	96.35	981	1	602
Aristida triseta PZ161599	Aristida superpendens GQ924205	1	593	96.34	981	1	601
Aristida triseta PZ161599	Aristida queenslandica var. dissimilis GQ924197	1	593	96.34	981	1	601
Aristida triseta PZ161599	Aristida jerichoensis var. subspinulifera GQ924182	1	593	96.34	981	1	601
Aristida triseta PZ161599	Aristida holathera GQ924169	1	593	96.34	981	1	601
Aristida triseta PZ161599	Aristida obscura GQ924192	1	593	96.33	979	1	600
Aristida triseta PZ161599	Aristida latifolia GQ924185	1	593	96.33	979	1	600
Aristida triseta PZ161599	Aristida junciformis GQ924183	1	593	96.3	976	1	595
Aristida triseta PZ161599	Aristida riparia DQ172039	1	593	96.29	974	1	593
Aristida triseta PZ161599	Aristida hordeacea DQ172005	1	593	96.29	974	1	593
Aristida triseta PZ161599	Aristida holathera GQ924172	1	593	96.17	976	1	601

## Sheet: matK
Table S2：Top 100 BLASTn matches of the matK region, sorted by percent identity.
Query sequence	Subject sequence	Query start	Query end	Percent identity (%)	Bitscore	Subject start	Subject end
Aristida triseta PZ161599	Aristida triseta PZ161599	1	1542	100	2848	1	1542
Aristida triseta PZ161599	Aristida purpurea MF597178	529	1306	99.871	1432	1	778
Aristida triseta PZ161599	Aristida gypsophila JF729083	490	1306	99.755	1498	1	817
Aristida triseta PZ161599	Aristida purpurea MF597177	494	1308	99.755	1495	5	819
Aristida triseta PZ161599	Aristida kerstingii HG970231	241	1204	99.689	1764	1	964
Aristida triseta PZ161599	Aristida ternipes FR821318	1	1542	99.676	2820	1	1542
Aristida triseta PZ161599	Aristida spanospicula HE573949	1	1542	99.676	2820	1	1542
Aristida triseta PZ161599	Aristida scribneriana JF729084	490	1306	99.633	1493	1	817
Aristida triseta PZ161599	Aristida schiedeana MH037626	514	1317	99.627	1469	1	804
Aristida triseta PZ161599	Aristida divaricata MH037625	514	1317	99.627	1469	1	804
Aristida triseta PZ161599	Aristida purpurea KJ920224	1	1542	99.611	2815	1	1542
Aristida triseta PZ161599	Aristida uruguayensis HE573951	1	1542	99.546	2809	1	1542
Aristida triseta PZ161599	Aristida purpurea HE573947	1	1542	99.546	2809	1	1542
Aristida triseta PZ161599	Aristida purpurea HE573946	1	1542	99.546	2809	1	1542
Aristida triseta PZ161599	Aristida pallens OZ217167	1	1542	99.546	2809	1	1542
Aristida triseta PZ161599	Aristida funiculata HE575863	1	1487	99.529	2708	1	1487
Aristida triseta PZ161599	Aristida paoliana HG970240	181	1204	99.512	1864	1	1024
Aristida triseta PZ161599	Aristida funiculata MF999056	1	1204	99.502	2191	1	1204
Aristida triseta PZ161599	Aristida ternipes MF460978	1	1542	99.481	2804	1	1542
Aristida triseta PZ161599	Aristida vagans HE573952	1	1542	99.481	2804	1	1542
Aristida triseta PZ161599	Aristida purpurea var. wrightii HG794004	1	1542	99.481	2804	1	1542
Aristida triseta PZ161599	Aristida glaziovii MK570617	1	1542	99.481	2804	1	1542
Aristida triseta PZ161599	Aristida californica HE573939	1	1542	99.481	2804	1	1542
Aristida triseta PZ161599	Aristida contorta MF828475	564	1333	99.481	1400	1	770
Aristida triseta PZ161599	Aristida spiciformis MH552238	517	1263	99.465	1358	1	747
Aristida triseta PZ161599	Aristida gyrans MH552264	517	1263	99.465	1358	1	747
Aristida triseta PZ161599	Aristida gyrans MH552237	517	1263	99.465	1358	1	747
Aristida triseta PZ161599	Aristida stenostachya MF999051	1	1208	99.421	2193	1	1208
Aristida triseta PZ161599	Aristida oligantha HE573945	1	1542	99.416	2798	1	1542
Aristida triseta PZ161599	Aristida hygrometrica HE573942	1	1542	99.416	2798	1	1542
Aristida triseta PZ161599	Aristida adoensis FR821316	1	1542	99.416	2798	1	1542
Aristida triseta PZ161599	Aristida virgata ON341206	444	1262	99.389	1485	1	819
Aristida triseta PZ161599	Aristida kelleri MF999052	1	1208	99.338	2187	1	1208
Aristida triseta PZ161599	Aristida adoensis LN906650	1	1208	99.338	2187	1	1208
Aristida triseta PZ161599	Aristida queenslandica ON614854	550	1299	99.333	1358	1	750
Aristida triseta PZ161599	Aristida rufescens HG970226	1	1487	99.328	2691	1	1487
Aristida triseta PZ161599	Aristida similis MF999054	295	1204	99.231	1642	1	910
Aristida triseta PZ161599	Aristida latifolia AF164413	1	1542	99.222	2782	1	1542
Aristida triseta PZ161599	Aristida ingrata HE573943	1	1542	99.222	2782	1	1542
Aristida triseta PZ161599	Aristida calycina HE573940	1	1542	99.222	2782	1	1542
Aristida triseta PZ161599	Aristida palustris ON341181	466	1215	99.2	1352	1	750
Aristida triseta PZ161599	Aristida torta HG970221	174	1487	99.163	2366	1	1314
Aristida triseta PZ161599	Aristida pruinosa MK590083	1	1542	99.157	2776	1	1542
Aristida triseta PZ161599	Aristida similis HG970223	1	1487	99.126	2675	1	1487
Aristida triseta PZ161599	Aristida cf. similis LN906651	1	1487	99.126	2675	1	1487
Aristida triseta PZ161599	Aristida rufescens MF563384	1	1542	99.092	2771	1	1542
Aristida triseta PZ161599	Aristida behriana HF558525	1	1542	99.092	2771	1	1542
Aristida triseta PZ161599	Aristida behriana MK570613	1	1542	99.092	2771	1	1542
Aristida triseta PZ161599	Aristida adscensionis AF164412	1	1542	99.092	2771	1	1542
Aristida triseta PZ161599	Aristida ambongensis MF999061	1	1208	99.089	2170	1	1208
Aristida triseta PZ161599	Aristida similis MF999053	1	1204	99.086	2163	1	1204
Aristida triseta PZ161599	Aristida rufescens MF999055	1	1487	99.059	2669	1	1487
Aristida triseta PZ161599	Aristida rufescens HG970227	1	1487	99.059	2669	1	1487
Aristida triseta PZ161599	Aristida rufescens HG970225	1	1487	99.059	2669	1	1487
Aristida triseta PZ161599	Aristida congesta MK570615	1	1542	98.962	2760	1	1542
Aristida triseta PZ161599	Aristida congesta FR821317	1	1542	98.962	2760	1	1542
Aristida triseta PZ161599	Aristida barbicollis MF999058	1	1208	98.924	2159	1	1208
Aristida triseta PZ161599	Aristida mutabilis HG970239	11	1204	98.911	2134	1	1194
Aristida triseta PZ161599	Aristida junciformis HE586078	1	1542	98.898	2754	1	1542
Aristida triseta PZ161599	Aristida recurvata JQ588695	526	1297	98.834	1376	1	772
Aristida triseta PZ161599	Aristida patula MH621684	451	1267	98.776	1454	1	817
Aristida triseta PZ161599	Aristida vexativa HE573953	1	1542	98.768	2743	1	1542
Aristida triseta PZ161599	Aristida stipitata MK570614	1	1542	98.768	2743	1	1542
Aristida triseta PZ161599	Aristida purpurascens HM352807	454	1263	98.765	1441	1	810
Aristida triseta PZ161599	Aristida sieberiana HG970234	1	1204	98.754	2141	1	1204
Aristida triseta PZ161599	Aristida purpurascens MH621740	463	1256	98.741	1411	1	794
Aristida triseta PZ161599	Aristida mollissima HG970232	1	1204	98.671	2135	1	1204
Aristida triseta PZ161599	Aristida similis HG970224	1	1487	98.655	2636	1	1487
Aristida triseta PZ161599	Aristida capillacea HG970222	1	1487	98.521	2625	1	1487
Aristida triseta PZ161599	Aristida tenuissima MF999057	1	1204	98.505	2124	1	1204
Aristida triseta PZ161599	Aristida nemorivaga HG970237	1	1204	98.505	2124	1	1204
Aristida triseta PZ161599	Aristida leucophaea HG970241	1	1204	98.505	2124	1	1204
Aristida triseta PZ161599	Aristida capillacea HE573941	1	1542	98.444	2715	1	1542
Aristida triseta PZ161599	Aristida tenuissima LN906653	1	1204	98.422	2119	1	1204
Aristida triseta PZ161599	Aristida tenuissima HG970229	1	1204	98.422	2119	1	1204
Aristida triseta PZ161599	Aristida longifolia HE573944	1	1542	98.385	2715	1	1548
Aristida triseta PZ161599	Aristida rhiniochloa HE573948	1	1542	98.249	2699	1	1542
Aristida triseta PZ161599	Aristida diffusa MK570616	1	1542	98.249	2699	1	1542
Aristida triseta PZ161599	Aristida adscensionis MF999060	181	1204	98.242	1792	1	1024
Aristida triseta PZ161599	Aristida adscensionis HG970228	181	1204	98.242	1792	1	1024
Aristida triseta PZ161599	Aristida dasydesmis HG970236	1	1204	98.173	2102	1	1204
Aristida triseta PZ161599	Aristida stipoides HE573950	1	1542	98.119	2687	1	1542
Aristida triseta PZ161599	Aristida adscensionis OK149242	1	1542	98.119	2687	1	1542
Aristida triseta PZ161599	Aristida adscensionis MZ373986	1	1542	98.119	2687	1	1542
Aristida triseta PZ161599	Aristida adscensionis MT083935	1	1542	98.119	2687	1	1542
Aristida triseta PZ161599	Aristida adscensionis MN433970	519	1307	98.099	1375	1	789
Aristida triseta PZ161599	Aristida vestita HG970238	1	1204	98.09	2097	1	1204
Aristida triseta PZ161599	Aristida kenyensis MF999059	1	1204	98.09	2097	1	1204
Aristida triseta PZ161599	Aristida adscensionis HE573938	1	1542	98.054	2682	1	1542
Aristida triseta PZ161599	Aristida chiclayensis OQ390231	494	1347	98.009	1483	2	855
Aristida triseta PZ161599	Aristida adscensionis MN450931	506	1306	98.002	1391	1	801
Aristida triseta PZ161599	Aristida adscensionis OQ390230	487	1342	97.897	1482	1	856
Aristida triseta PZ161599	Aristida recta HG970242	34	1204	97.865	2025	1	1171
Aristida triseta PZ161599	Aristida adscensionis MH037624	514	1307	97.862	1373	1	794
Aristida triseta PZ161599	Aristida stipoides MF999050	1	1208	97.848	2087	1	1208
Aristida triseta PZ161599	Aristida longespica HM352806	472	1259	97.843	1362	1	788
Aristida triseta PZ161599	Aristida humidicola LN906652	1	1208	97.185	2043	1	1208
Aristida triseta PZ161599	Sartidia isaloensis MF563370	1	1542	96.433	2543	1	1542
Aristida triseta PZ161599	Sartidia dewinteri KJ819550	1	1542	96.368	2538	1	1542
Aristida triseta PZ161599	Sartidia perrieri KJ819549	1	1542	96.044	2510	1	1542

## Sheet: rbcL
Table S3：Top 100 BLASTn matches of the rbcL region, sorted by percent identity.
Query sequence	Subject sequence	Query start	Query end	Percent identity (%)	Bitscore	Subject start	Subject end
Aristida triseta PZ161599	Aristida triseta PZ161599	1	1353	100	2499	1	1353
Aristida triseta PZ161599	Aristida ambongensis HG970249	1	768	99.87	1413	1	768
Aristida triseta PZ161599	Aristida torta HG970270	1	1353	99.778	2483	1	1353
Aristida triseta PZ161599	Aristida ambongensis HG970249	1000	1353	99.718	649	769	1122
Aristida triseta PZ161599	Aristida longespica HQ713378	1	684	99.708	1253	1	684
Aristida triseta PZ161599	Aristida ambongensis MF998353	1	1353	99.704	2477	1	1353
Aristida triseta PZ161599	Aristida patula MH549735	4	566	99.645	1029	1	563
Aristida triseta PZ161599	Aristida stenostachya MF998348	1	1353	99.63	2471	1	1353
Aristida triseta PZ161599	Aristida purpurascens HQ713380	1	684	99.561	1247	1	684
Aristida triseta PZ161599	Aristida oligantha HQ713379	1	684	99.561	1247	1	684
Aristida triseta PZ161599	Aristida similis MF998351	1	1353	99.557	2466	1	1353
Aristida triseta PZ161599	Aristida similis MF998349	1	1353	99.557	2466	1	1353
Aristida triseta PZ161599	Aristida similis HG970251	1	1353	99.557	2466	1	1353
Aristida triseta PZ161599	Aristida rufescens MF998350	1	1353	99.557	2466	1	1353
Aristida triseta PZ161599	Aristida rufescens MF563384	1	1353	99.557	2466	1	1353
Aristida triseta PZ161599	Aristida rufescens HG970255	1	1353	99.557	2466	1	1353
Aristida triseta PZ161599	Aristida rufescens HG970254	1	1353	99.557	2466	1	1353
Aristida triseta PZ161599	Aristida rufescens HG970253	1	1353	99.557	2466	1	1353
Aristida triseta PZ161599	Aristida cf. similis LN907886	1	1353	99.557	2466	1	1353
Aristida triseta PZ161599	Aristida cumingiana HG970250	1	1352	99.556	2464	1	1352
Aristida triseta PZ161599	Aristida vexativa HE573356	12	1353	99.553	2446	1	1342
Aristida triseta PZ161599	Aristida californica HE573344	12	1353	99.553	2446	1	1342
Aristida triseta PZ161599	Aristida stricta KJ773280	49	1310	99.525	2298	1	1262
Aristida triseta PZ161599	Aristida adscensionis MT886035	37	645	99.507	1109	1	609
Aristida triseta PZ161599	Aristida ternipes MF460978	1	1353	99.483	2460	1	1353
Aristida triseta PZ161599	Aristida purpurea KJ920224	1	1353	99.483	2460	1	1353
Aristida triseta PZ161599	Aristida glaziovii MK570617	1	1353	99.483	2460	1	1353
Aristida triseta PZ161599	Aristida recta HG970269	1	1352	99.482	2459	1	1352
Aristida triseta PZ161599	Aristida ternipes FR821335	12	1353	99.478	2440	1	1342
Aristida triseta PZ161599	Aristida spanospicula HE573352	12	1353	99.478	2440	1	1342
Aristida triseta PZ161599	Aristida spiciformis KJ773279	49	1311	99.446	2294	1	1263
Aristida triseta PZ161599	Aristida vestita HG970265	1	1353	99.409	2455	1	1353
Aristida triseta PZ161599	Aristida tenuissima MF998352	1	1353	99.409	2455	1	1353
Aristida triseta PZ161599	Aristida tenuissima LN907888	1	1353	99.409	2455	1	1353
Aristida triseta PZ161599	Aristida tenuissima HG970257	1	1353	99.409	2455	1	1353
Aristida triseta PZ161599	Aristida similis HG970252	1	1353	99.409	2455	1	1353
Aristida triseta PZ161599	Aristida pallens OZ217167	1	1353	99.409	2455	1	1353
Aristida triseta PZ161599	Aristida diffusa MK570616	1	1353	99.409	2455	1	1353
Aristida triseta PZ161599	Aristida dasydesmis HG970263	1	1353	99.409	2455	1	1353
Aristida triseta PZ161599	Aristida capillacea HG970271	1	1352	99.408	2453	1	1352
Aristida triseta PZ161599	Aristida adoensis LN907885	1	1352	99.408	2453	1	1352
Aristida triseta PZ161599	Aristida junciformis HE575817	5	1353	99.407	2447	1	1349
Aristida triseta PZ161599	Aristida uruguayensis HE573354	12	1353	99.404	2435	1	1342
Aristida triseta PZ161599	Aristida purpurea HE573454	12	1353	99.404	2435	1	1342
Aristida triseta PZ161599	Aristida purpurea HE573351	12	1353	99.404	2435	1	1342
Aristida triseta PZ161599	Aristida oligantha HE573350	12	1353	99.404	2435	1	1342
Aristida triseta PZ161599	Aristida capillacea HE573346	12	1352	99.403	2433	1	1341
Aristida triseta PZ161599	Aristida condensata KJ773278	49	1306	99.364	2278	1	1256
Aristida triseta PZ161599	Aristida adscensionis MT886036	37	645	99.343	1103	1	609
Aristida triseta PZ161599	Aristida purpurea MG225682	16	618	99.337	1092	1	603
Aristida triseta PZ161599	Aristida purpurea MF596581	16	618	99.337	1092	1	603
Aristida triseta PZ161599	Aristida sieberiana HG970261	1	1353	99.335	2449	1	1353
Aristida triseta PZ161599	Aristida nemorivaga HG970264	1	1353	99.335	2449	1	1353
Aristida triseta PZ161599	Aristida leucophaea HG970268	1	1353	99.335	2449	1	1353
Aristida triseta PZ161599	Aristida adoensis FR821333	12	1352	99.329	2427	1	1341
Aristida triseta PZ161599	Aristida adscensionis MN185236	1	718	99.304	1299	1	718
Aristida triseta PZ161599	Aristida bipartita HG970262	1	430	99.302	778	1	430
Aristida triseta PZ161599	Aristida purpurascens MH549736	4	568	99.292	1022	1	565
Aristida triseta PZ161599	Aristida heymannii MT931765	1	565	99.292	1022	1	565
Aristida triseta PZ161599	Aristida adscensionis MZ373986	1	1353	99.261	2444	1	1353
Aristida triseta PZ161599	Aristida adscensionis MT083935	1	1353	99.261	2444	1	1353
Aristida triseta PZ161599	Aristida vagans HE573355	12	1353	99.255	2423	1	1342
Aristida triseta PZ161599	Aristida rhiniochloa AM849346	12	1353	99.255	2423	1	1342
Aristida triseta PZ161599	Aristida stipitata MK570614	1	1353	99.187	2438	1	1353
Aristida triseta PZ161599	Aristida paoliana HG970267	1	1353	99.187	2438	1	1353
Aristida triseta PZ161599	Aristida pruinosa MK590083	1	1353	99.187	2438	1	1353
Aristida triseta PZ161599	Aristida mollissima HG970259	1	1353	99.187	2438	1	1353
Aristida triseta PZ161599	Aristida migiurtina HG970260	1	1353	99.187	2438	1	1353
Aristida triseta PZ161599	Aristida kelleri MF998357	1	1353	99.187	2438	1	1353
Aristida triseta PZ161599	Aristida behriana MK570613	1	1353	99.187	2438	1	1353
Aristida triseta PZ161599	Aristida adscensionis MF998356	1	1353	99.187	2438	1	1353
Aristida triseta PZ161599	Aristida adscensionis MF998355	1	1353	99.187	2438	1	1353
Aristida triseta PZ161599	Aristida adscensionis HG970256	1	1353	99.187	2438	1	1353
Aristida triseta PZ161599	Aristida ingrata HE573348	12	1353	99.18	2418	1	1342
Aristida triseta PZ161599	Aristida hygrometrica HE573347	12	1353	99.18	2418	1	1342
Aristida triseta PZ161599	Aristida adscensionis HE573453	12	1353	99.18	2418	1	1342
Aristida triseta PZ161599	Aristida adscensionis MN205081	1	718	99.164	1293	1	718
Aristida triseta PZ161599	Aristida bipartita HG970262	642	1353	99.157	1282	430	1141
Aristida triseta PZ161599	Aristida benthamii ON594134	1	585	99.145	1053	1	585
Aristida triseta PZ161599	Aristida condensata MH549734	1	568	99.12	1020	1	566
Aristida triseta PZ161599	Aristida stipoides MF998347	1	1353	99.113	2433	1	1353
Aristida triseta PZ161599	Aristida stipoides HE573353	12	1353	99.106	2412	1	1342
Aristida triseta PZ161599	Aristida calycina HE573345	12	1353	99.106	2412	1	1342
Aristida triseta PZ161599	Aristida adscensionis OK149242	1	1353	99.039	2427	1	1353
Aristida triseta PZ161599	Aristida humidicola LN907887	1	1352	99.038	2425	1	1352
Aristida triseta PZ161599	Aristida adscensionis AM849349	12	1353	99.031	2405	1	1340
Aristida triseta PZ161599	Aristida warburgii ON594136	1	585	98.974	1048	1	585
Aristida triseta PZ161599	Aristida kenyensis MF998354	1	1353	98.965	2431	1	1353
Aristida triseta PZ161599	Aristida mutabilis HG970266	1	1353	98.965	2422	1	1353
Aristida triseta PZ161599	Aristida kerstingii HG970258	1	1353	98.965	2422	1	1353
Aristida triseta PZ161599	Aristida funiculata MF998359	1	1353	98.965	2422	1	1353
Aristida triseta PZ161599	Aristida funiculata HE575816	1	1353	98.965	2422	1	1353
Aristida triseta PZ161599	Aristida adscensionis EF423002	1	1353	98.965	2422	1	1353
Aristida triseta PZ161599	Aristida congesta MK570615	1	1353	98.891	2416	1	1353
Aristida triseta PZ161599	Aristida barbicollis MF998358	1	1353	98.891	2416	1	1353
Aristida triseta PZ161599	Aristida congesta FR821334	12	1353	98.882	2396	1	1342
Aristida triseta PZ161599	Aristida congesta subsp. barbicollis U31359	16	1353	98.804	2383	1	1338
Aristida triseta PZ161599	Aristida congesta subsp. barbicollis AJ746283	16	1353	98.804	2383	1	1338
Aristida triseta PZ161599	Aristida longifolia HE573349	12	1353	98.435	2362	1	1342
Aristida triseta PZ161599	Sartidia perrieri KJ819549	1	1353	98.004	2350	1	1353

## Sheet: ndhF
Table S4：Top 100 BLASTn matches of the ndhF region, sorted by percent identity.
Query sequence	Subject sequence	Query start	Query end	Percent identity (%)	Bitscore	Subject start	Subject end
Aristida triseta PZ161599	Aristida triseta PZ161599	1	2101	100	3880	1	2101
Aristida triseta PZ161599	Aristida kerstingii HG970286	344	1827	99.663	2713	1	1484
Aristida triseta PZ161599	Aristida similis MF998750	1	1836	99.564	3347	1	1836
Aristida triseta PZ161599	Aristida ingrata HE573464	1	1327	99.548	2418	1	1327
Aristida triseta PZ161599	Aristida ternipes MF460978	1	2101	99.476	3819	1	2101
Aristida triseta PZ161599	Aristida adscensionis HG970284	1	379	99.472	689	1	379
Aristida triseta PZ161599	Aristida calycina HE573461	1	1900	99.421	3446	1	1899
Aristida triseta PZ161599	Aristida ambongensis HG970277	339	1830	99.397	2708	1	1492
Aristida triseta PZ161599	Aristida hygrometrica HE573463	1	2073	99.373	3757	1	2073
Aristida triseta PZ161599	Aristida uruguayensis HE573471	1	2069	99.372	3749	1	2069
Aristida triseta PZ161599	Aristida spanospicula HE573469	1	2069	99.372	3749	1	2069
Aristida triseta PZ161599	Aristida pallens OZ217167	1	2101	99.334	3803	1	2101
Aristida triseta PZ161599	Aristida rufescens HG970281	1	2064	99.322	3735	1	2064
Aristida triseta PZ161599	Aristida similis HG970279	1	2101	99.286	3797	1	2101
Aristida triseta PZ161599	Aristida rufescens MF998751	1	2101	99.286	3797	1	2101
Aristida triseta PZ161599	Aristida rufescens MF563384	1	2101	99.286	3797	1	2101
Aristida triseta PZ161599	Aristida cf. similis LN908049	1	2101	99.286	3797	1	2101
Aristida triseta PZ161599	Aristida behriana MK570613	1	2101	99.286	3797	1	2101
Aristida triseta PZ161599	Aristida rufescens HG970282	1	2063	99.273	3727	1	2063
Aristida triseta PZ161599	Aristida paoliana HG970295	1	2063	99.273	3727	1	2063
Aristida triseta PZ161599	Aristida torta HG970298	9	2063	99.27	3712	1	2055
Aristida triseta PZ161599	Aristida migiurtina HG970288	339	2063	99.246	3114	1	1725
Aristida triseta PZ161599	Aristida rufescens HG970283	1	2096	99.237	3783	1	2096
Aristida triseta PZ161599	Aristida pruinosa MK590083	1	2101	99.191	3786	1	2101
Aristida triseta PZ161599	Aristida ambongensis MF998755	1	1965	99.186	3541	1	1965
Aristida triseta PZ161599	Aristida vagans HE573472	1	2076	99.181	3740	1	2076
Aristida triseta PZ161599	Aristida ternipes FR821352	44	2101	99.175	3707	1	2058
Aristida triseta PZ161599	Aristida adscensionis HM346964	44	1691	99.15	2966	1	1648
Aristida triseta PZ161599	Aristida stipitata MK570614	1	2101	99.143	3781	1	2101
Aristida triseta PZ161599	Aristida purpurea HE573467	1	2101	99.143	3781	1	2101
Aristida triseta PZ161599	Aristida purpurea HE573468	1	2077	99.133	3736	1	2077
Aristida triseta PZ161599	Aristida vestita HG970293	1	2063	99.127	3711	1	2063
Aristida triseta PZ161599	Aristida sieberiana HG970289	1	2063	99.127	3711	1	2063
Aristida triseta PZ161599	Aristida bipartita HG970290	1	1830	99.126	3291	1	1830
Aristida triseta PZ161599	Aristida mollissima HG970287	1	2051	99.122	3688	1	2051
Aristida triseta PZ161599	Aristida mutabilis HG970294	1	2050	99.122	3687	1	2050
Aristida triseta PZ161599	Aristida oligantha HE573466	1	1792	99.107	3223	1	1791
Aristida triseta PZ161599	Aristida meridionalis HM346966	596	1263	99.102	1199	1	666
Aristida triseta PZ161599	Aristida diffusa MK570616	1	2101	99.096	3775	1	2101
Aristida triseta PZ161599	Aristida congesta MK570615	1	2101	99.096	3775	1	2101
Aristida triseta PZ161599	Aristida dasydesmis HG970291	1	2063	99.079	3705	1	2063
Aristida triseta PZ161599	Aristida barbicollis MF998753	1	2050	99.073	3681	1	2050
Aristida triseta PZ161599	Aristida similis MF998754	339	2063	99.072	3097	1	1725
Aristida triseta PZ161599	Aristida purpurea KJ920224	1	2101	99.048	3770	1	2101
Aristida triseta PZ161599	Aristida funiculata MF998756	1	2063	99.031	3699	1	2063
Aristida triseta PZ161599	Aristida funiculata HE575767	1	2063	99.031	3699	1	2063
Aristida triseta PZ161599	Aristida congesta FR821351	47	2101	99.027	3685	1	2055
Aristida triseta PZ161599	Aristida kelleri MF998761	1217	1825	99.015	1092	1	609
Aristida triseta PZ161599	Aristida stipoides MF998749	1	2101	99	3764	1	2101
Aristida triseta PZ161599	Aristida glaziovii MK570617	1	2101	99	3764	1	2101
Aristida triseta PZ161599	Aristida capillacea HE573462	1	2070	98.986	3707	1	2070
Aristida triseta PZ161599	Aristida junciformis HE575768	1	2101	98.953	3759	1	2101
Aristida triseta PZ161599	Aristida tenuissima MF998752	1	2063	98.934	3688	1	2063
Aristida triseta PZ161599	Aristida cumingiana HG970278	339	1830	98.928	2667	1	1492
Aristida triseta PZ161599	Aristida similis HG970280	1	2101	98.905	3753	1	2101
Aristida triseta PZ161599	Aristida rhiniochloa AM849126	1	2101	98.905	3753	1	2101
Aristida triseta PZ161599	Aristida vexativa HE573473	1	2075	98.892	3705	1	2075
Aristida triseta PZ161599	Aristida leucophaea HG970296	2	2063	98.885	3687	2	2063
Aristida triseta PZ161599	Aristida tenuissima LN908051	1	2063	98.885	3683	1	2063
Aristida triseta PZ161599	Aristida nemorivaga HG970292	2	2063	98.885	3683	2	2063
Aristida triseta PZ161599	Aristida tenuissima LN589992	1	2101	98.858	3747	1	2101
Aristida triseta PZ161599	Aristida adscensionis MF998757	1	1830	98.852	3269	1	1830
Aristida triseta PZ161599	Aristida humidicola LN908050	1	1825	98.849	3254	1	1825
Aristida triseta PZ161599	Aristida californica HE573460	1	2079	98.846	3707	1	2079
Aristida triseta PZ161599	Aristida adoensis LN908048	9	1825	98.789	3225	1	1808
Aristida triseta PZ161599	Aristida glaziovii KU530297	168	662	98.788	878	1	491
Aristida triseta PZ161599	Aristida scabrivalvis HM346967	1008	1994	98.784	1757	1	987
Aristida triseta PZ161599	Aristida congesta HG970285	984	2043	98.774	1886	1	1060
Aristida triseta PZ161599	Aristida capillacea HG970299	1	2101	98.762	3736	1	2101
Aristida triseta PZ161599	Aristida stipoides HE573470	1	2101	98.762	3731	1	2096
Aristida triseta PZ161599	Aristida adoensis FR821350	46	1804	98.749	3118	1	1750
Aristida triseta PZ161599	Aristida recta HG970297	339	2063	98.667	3059	1	1725
Aristida triseta PZ161599	Aristida kenyensis MF998759	1217	1725	98.625	902	1	509
Aristida triseta PZ161599	Aristida longifolia HE573465	1	2075	98.554	3666	1	2075
Aristida triseta PZ161599	Aristida adscensionis HE573459	1	2101	98.525	3709	1	2101
Aristida triseta PZ161599	Aristida adscensionis OK149242	1	2101	98.477	3703	1	2101
Aristida triseta PZ161599	Aristida adscensionis MT083935	1	2101	98.477	3703	1	2101
Aristida triseta PZ161599	Aristida purpurea var. longiseta U21966	5	2101	98.474	3692	3	2096
Aristida triseta PZ161599	Aristida adscensionis HG970284	655	1830	98.469	2071	376	1550
Aristida triseta PZ161599	Aristida adscensionis MZ373986	1	2101	98.429	3698	1	2101
Aristida triseta PZ161599	Aristida adscensionis AM849125	1	2101	98.429	3698	1	2101
Aristida triseta PZ161599	Aristida adscensionis EF422910	6	2101	98.426	3687	1	2094
Aristida triseta PZ161599	Aristida adscensionis MF998760	660	2048	98.2	2427	1	1389
Aristida triseta PZ161599	Aristida junciformis HM346965	596	1258	98.19	1153	1	657
Aristida triseta PZ161599	Aristida stenostachya MF998758	1	2101	97.763	3592	1	2072
Aristida triseta PZ161599	Aristida ingrata HE573464	1442	2101	97.576	1131	1324	1983
Aristida triseta PZ161599	Sartidia dewinteri KJ819550	1	2101	96.192	3437	1	2101
Aristida triseta PZ161599	Sartidia perrieri KJ819549	1	2101	96.05	3421	1	2101
Aristida triseta PZ161599	Sartidia isaloensis MF563370	1	2101	95.954	3410	1	2101
Aristida triseta PZ161599	Aristida adscensionis HM346964	1736	1994	95.367	412	1647	1905

## Sheet: rpl16
Table S5：Top 100 BLASTn matches of the rpl16 region, sorted by percent identity.
Query sequence	Subject sequence	Query start	Query end	Percent identity (%)	Bitscore	Subject start	Subject end
Aristida triseta PZ161599	Aristida triseta PZ161599	1	993	100	1834	1	993
Aristida triseta PZ161599	Aristida behriana MK570613	1	993	99.396	1801	1	993
Aristida triseta PZ161599	Aristida behriana GQ924254	1	990	99.394	1794	1	989
Aristida triseta PZ161599	Aristida pruinosa MK590083	1	993	99.197	1792	1	996
Aristida triseta PZ161599	Aristida purpurea DQ172150	1	987	99.191	1777	1	986
Aristida triseta PZ161599	Aristida nitidula GQ924296	1	976	99.181	1757	1	975
Aristida triseta PZ161599	Aristida contorta DQ172102	1	990	99.092	1777	1	988
Aristida triseta PZ161599	Aristida ramosa GQ924304	1	990	99.091	1779	1	990
Aristida triseta PZ161599	Aristida jerichoensis var. subspinulifera GQ924287	1	971	99.073	1742	1	970
Aristida triseta PZ161599	Aristida somalensis GQ924306	1	970	99.072	1740	1	969
Aristida triseta PZ161599	Aristida obscura GQ924297	1	967	99.069	1736	1	967
Aristida triseta PZ161599	Aristida queenslandica var. dissimilis GQ924302	1	939	99.046	1687	1	942
Aristida triseta PZ161599	Aristida calycina GQ924256	1	925	99.03	1661	1	928
Aristida triseta PZ161599	Aristida purpurea KJ920224	1	993	98.994	1777	1	991
Aristida triseta PZ161599	Aristida longespica var. geniculata DQ172130	1	990	98.993	1775	1	992
Aristida triseta PZ161599	Aristida purpurea var. fendleriana DQ172147	1	987	98.989	1766	1	986
Aristida triseta PZ161599	Aristida echinata GQ924269	1	984	98.984	1760	1	982
Aristida triseta PZ161599	Aristida leptopoda GQ924291	1	984	98.984	1760	1	982
Aristida triseta PZ161599	Aristida caputmedusae GQ924258	1	967	98.967	1731	1	967
Aristida triseta PZ161599	Aristida echinata GQ924268	1	968	98.967	1731	1	966
Aristida triseta PZ161599	Aristida tincta DQ172174	1	990	98.894	1772	1	994
Aristida triseta PZ161599	Aristida holathera GQ924274	1	990	98.89	1766	1	989
Aristida triseta PZ161599	Aristida setifolia var. intermedia DQ172160	1	987	98.89	1764	1	989
Aristida triseta PZ161599	Aristida ternipes DQ172172	1	987	98.888	1760	1	986
Aristida triseta PZ161599	Aristida anisochaeta GQ924252	1	976	98.873	1738	1	973
Aristida triseta PZ161599	Aristida swartziana DQ172168	20	987	98.868	1729	1	971
Aristida triseta PZ161599	Aristida purpurea var. longiseta DQ172148	31	987	98.852	1705	1	955
Aristida triseta PZ161599	Aristida contorta GQ924266	1	950	98.843	1688	1	944
Aristida triseta PZ161599	Aristida kelleri DQ172126	1	990	98.794	1766	1	995
Aristida triseta PZ161599	Aristida arizonica DQ172093	1	990	98.69	1757	1	990
Aristida triseta PZ161599	Aristida latifolia GQ924289	1	990	98.69	1755	1	989
Aristida triseta PZ161599	Aristida holathera DQ172120	1	990	98.69	1755	1	989
Aristida triseta PZ161599	Aristida eludens DQ172112	1	990	98.688	1755	1	989
Aristida triseta PZ161599	Aristida ternipes DQ172173	1	987	98.688	1753	1	990
Aristida triseta PZ161599	Aristida inaequiglumis GQ924284	1	987	98.688	1751	1	988
Aristida triseta PZ161599	Aristida purpurea var. parishii DQ172146	1	987	98.686	1751	1	987
Aristida triseta PZ161599	Aristida purpurea var. curvifolia DQ172145	1	987	98.684	1746	1	981
Aristida triseta PZ161599	Aristida inaequiglumis GQ924283	1	982	98.682	1742	1	983
Aristida triseta PZ161599	Aristida ternipes MF460978	1	993	98.596	1757	1	994
Aristida triseta PZ161599	Aristida appressa DQ172092	1	990	98.592	1753	1	992
Aristida triseta PZ161599	Aristida floridana DQ172113	1	990	98.589	1748	1	987
Aristida triseta PZ161599	Aristida laxa DQ172161	1	987	98.584	1744	1	986
Aristida triseta PZ161599	Aristida purpurea var. nealleyi DQ172149	1	987	98.584	1742	1	983
Aristida triseta PZ161599	Aristida subspicata DQ172167	1	987	98.489	1742	1	989
Aristida triseta PZ161599	Aristida inaequiglumis GQ924285	1	970	98.465	1714	1	977
Aristida triseta PZ161599	Aristida tuberculosa DQ172175	23	990	98.452	1703	1	967
Aristida triseta PZ161599	Aristida pansa f. dissita DQ172139	1	990	98.39	1742	1	992
Aristida triseta PZ161599	Aristida mendocina DQ172132	1	990	98.39	1736	1	987
Aristida triseta PZ161599	Aristida gypsophila f. diffusa DQ172115	1	990	98.389	1740	1	990
Aristida triseta PZ161599	Aristida gypsophila f. gypsophiloides DQ172116	1	990	98.389	1740	1	990
Aristida triseta PZ161599	Aristida pansa f. contracta DQ172138	1	990	98.389	1740	1	990
Aristida triseta PZ161599	Aristida hintonii DQ172119	1	990	98.385	1735	1	985
Aristida triseta PZ161599	Aristida jorullensis DQ172124	1	990	98.293	1735	1	990
Aristida triseta PZ161599	Aristida eludens DQ172111	1	990	98.288	1735	1	991
Aristida triseta PZ161599	Aristida schiedeana DQ172155	1	990	98.288	1735	1	991
Aristida triseta PZ161599	Aristida rhizomophora DQ172153	1	987	98.286	1729	1	987
Aristida triseta PZ161599	Aristida desmantha DQ172105	1	990	98.285	1731	1	986
Aristida triseta PZ161599	Aristida ramosissima DQ172151	1	987	98.285	1731	1	989
Aristida triseta PZ161599	Aristida schiedeana var. orcuttiana DQ172156	1	990	98.285	1731	1	986
Aristida triseta PZ161599	Aristida scribneriana DQ172157	1	987	98.285	1729	1	988
Aristida triseta PZ161599	Aristida contorta GQ924265	1	966	98.24	1681	1	957
Aristida triseta PZ161599	Aristida divaricata DQ172109	1	990	98.191	1731	1	992
Aristida triseta PZ161599	Aristida pansa DQ172140	1	990	98.191	1731	1	992
Aristida triseta PZ161599	Aristida lanosa DQ172127	1	990	98.191	1725	1	987
Aristida triseta PZ161599	Aristida stricta DQ172166	1	990	98.191	1725	1	986
Aristida triseta PZ161599	Aristida divaricata DQ172108	1	990	98.189	1729	1	991
Aristida triseta PZ161599	Aristida hintonii DQ172118	1	990	98.187	1727	1	988
Aristida triseta PZ161599	Aristida jorullensis DQ172123	1	990	98.187	1727	1	988
Aristida triseta PZ161599	Aristida spiciformis DQ172163	1	987	98.187	1722	1	986
Aristida triseta PZ161599	Aristida cumingiana DQ172103	1	990	98.185	1727	1	989
Aristida triseta PZ161599	Aristida ternipes var. gentilis DQ172169	1	987	98.185	1725	1	989
Aristida triseta PZ161599	Aristida ternipes var. gentilis DQ172170	1	990	98.184	1722	1	982
Aristida triseta PZ161599	Aristida jerichoensis DQ172122	1	990	98.184	1718	1	979
Aristida triseta PZ161599	Aristida hygrometrica GQ924280	1	967	98.15	1692	1	973
Aristida triseta PZ161599	Aristida rufescens MF563384	1	993	98.094	1727	1	991
Aristida triseta PZ161599	Aristida palustris DQ172137	1	990	98.094	1725	1	993
Aristida triseta PZ161599	Aristida asplundii DQ172094	1	990	98.092	1725	1	993
Aristida triseta PZ161599	Aristida stricta var. beyrichiana DQ172165	1	990	98.09	1720	1	986
Aristida triseta PZ161599	Aristida mohrii DQ172134	1	990	97.99	1718	1	991
Aristida triseta PZ161599	Aristida purpurascens var. virgata DQ172144	1	987	97.984	1712	1	987
Aristida triseta PZ161599	Aristida californica var. glabrata DQ172096	1	990	97.982	1711	1	983
Aristida triseta PZ161599	Aristida congesta MK570615	1	993	97.789	1707	1	988
Aristida triseta PZ161599	Aristida congesta GQ924260	1	990	97.782	1701	1	985
Aristida triseta PZ161599	Aristida congesta GQ924261	1	990	97.782	1701	1	985
Aristida triseta PZ161599	Aristida congesta GQ924262	1	990	97.782	1701	1	985
Aristida triseta PZ161599	Aristida minutiflora DQ172133	1	990	97.78	1698	1	981
Aristida triseta PZ161599	Aristida longespica DQ172129	1	990	97.688	1696	1	985
Aristida triseta PZ161599	Aristida congesta subsp. barbicollis DQ172100	1	990	97.581	1690	1	985
Aristida triseta PZ161599	Aristida havardii GU045447	1	990	97.578	1685	1	979
Aristida triseta PZ161599	Aristida dichotoma var. curtissii DQ172106	1	990	97.578	1685	1	979
Aristida triseta PZ161599	Aristida petersonii DQ172142	1	990	97.48	1685	1	984
Aristida triseta PZ161599	Aristida cumingiana var. diminuta DQ172104	1	990	97.387	1685	1	990
Aristida triseta PZ161599	Aristida hordeacea DQ172121	1	990	97.273	1664	1	974
Aristida triseta PZ161599	Aristida congesta subsp. barbicollis GQ924263	1	984	97.262	1661	1	977
Aristida triseta PZ161599	Aristida capillacea DQ172097	1	990	97.085	1666	1	989
Aristida triseta PZ161599	Aristida recurvata DQ172152	1	990	97.071	1655	1	976
Aristida triseta PZ161599	Aristida setifolia DQ172159	1	990	97.071	1655	1	976
Aristida triseta PZ161599	Aristida diffusa MK570616	3	993	96.973	1653	3	981
Aristida triseta PZ161599	Aristida adscensionis OK149242	1	993	96.881	1650	1	979
Aristida triseta PZ161599	Aristida adscensionis MT083935	1	993	96.881	1650	1	980

## Sheet: trnL-trnF
Table S6：Top 100 BLASTn matches of the trnL-trnF region, sorted by percent identity.
Query sequence	Subject sequence	Query start	Query end	Percent identity (%)	Bitscore	Subject start	Subject end
Aristida triseta PZ161599	Aristida triseta PZ161599	1	984	100	1818	1	984
Aristida triseta PZ161599	Aristida funiculata DQ172223	917	984	100	126	938	1005
Aristida triseta PZ161599	Aristida pansa f. dissita DQ172248	917	984	100	126	940	1007
Aristida triseta PZ161599	Aristida hintonii DQ172228	917	984	100	126	941	1008
Aristida triseta PZ161599	Aristida eludens DQ172221	917	984	100	126	939	1006
Aristida triseta PZ161599	Aristida purpurea var. fendleriana DQ172256	917	984	100	126	937	1004
Aristida triseta PZ161599	Aristida scribneriana DQ172267	917	984	100	126	941	1008
Aristida triseta PZ161599	Aristida gypsophila f. diffusa DQ172225	917	984	100	126	941	1008
Aristida triseta PZ161599	Aristida patula DQ172250	1	984	99.289	1777	1	983
Aristida triseta PZ161599	Aristida funiculata DQ172223	1	939	99.255	1694	1	937
Aristida triseta PZ161599	Aristida kelleri DQ172236	1	984	99.188	1773	1	985
Aristida triseta PZ161599	Aristida stricta DQ172276	1	984	99.187	1772	1	983
Aristida triseta PZ161599	Aristida stricta var. beyrichiana DQ172275	1	984	99.187	1772	1	983
Aristida triseta PZ161599	Aristida hintonii DQ172227	1	984	99.086	1768	1	985
Aristida triseta PZ161599	Aristida spiciformis DQ172273	1	984	99.085	1766	1	982
Aristida triseta PZ161599	Aristida purpurascens DQ172252	1	984	99.085	1766	1	982
Aristida triseta PZ161599	Aristida pansa f. dissita DQ172248	1	939	99.043	1685	1	939
Aristida triseta PZ161599	Aristida laxa DQ172238	1	939	99.042	1683	1	937
Aristida triseta PZ161599	Aristida purpurascens var. virgata DQ172253	1	984	98.985	1762	1	985
Aristida triseta PZ161599	Aristida gyrans DQ172226	1	984	98.985	1762	1	985
Aristida triseta PZ161599	Aristida murina DQ172245	1	984	98.985	1760	1	983
Aristida triseta PZ161599	Aristida purpurascens var. tenuispica DQ172254	1	984	98.984	1762	1	984
Aristida triseta PZ161599	Aristida mohrii DQ172244	1	984	98.984	1762	1	984
Aristida triseta PZ161599	Aristida condensata DQ172210	1	984	98.984	1762	1	984
Aristida triseta PZ161599	Aristida uruguayensis DQ172287	1	984	98.984	1760	1	982
Aristida triseta PZ161599	Aristida pallens OZ217167	1	984	98.984	1760	1	982
Aristida triseta PZ161599	Aristida ternipes DQ172283	1	939	98.937	1679	1	940
Aristida triseta PZ161599	Aristida minutiflora DQ172243	1	939	98.937	1679	1	940
Aristida triseta PZ161599	Aristida hintonii DQ172228	1	939	98.937	1679	1	940
Aristida triseta PZ161599	Aristida divaricata DQ172218	1	939	98.937	1679	1	940
Aristida triseta PZ161599	Aristida divaricata DQ172217	1	939	98.937	1679	1	940
Aristida triseta PZ161599	Aristida eludens DQ172221	1	939	98.936	1677	1	938
Aristida triseta PZ161599	Aristida purpurea DQ172259	1	939	98.935	1676	1	935
Aristida triseta PZ161599	Aristida purpurea var. fendleriana DQ172256	1	939	98.935	1676	1	936
Aristida triseta PZ161599	Aristida schiedeana DQ172265	1	984	98.887	1760	1	988
Aristida triseta PZ161599	Aristida eludens DQ172220	1	984	98.887	1760	1	988
Aristida triseta PZ161599	Aristida mendocina DQ172242	1	984	98.884	1759	1	986
Aristida triseta PZ161599	Aristida glaziovii MK570617	1	984	98.884	1759	1	986
Aristida triseta PZ161599	Aristida rufescens MF563384	1	984	98.883	1757	1	984
Aristida triseta PZ161599	Aristida palustris DQ172247	1	984	98.883	1757	1	985
Aristida triseta PZ161599	Aristida longespica DQ172240	1	984	98.883	1755	1	982
Aristida triseta PZ161599	Aristida lanosa DQ172237	1	984	98.883	1755	1	982
Aristida triseta PZ161599	Aristida purpurea var. longiseta DQ172257	1	984	98.882	1753	1	981
Aristida triseta PZ161599	Aristida purpurea KJ920224	1	984	98.882	1753	1	981
Aristida triseta PZ161599	Aristida petersonii DQ172251	1	939	98.832	1676	1	941
Aristida triseta PZ161599	Aristida ternipes var. gentilis DQ172280	1	939	98.831	1674	1	939
Aristida triseta PZ161599	Aristida scribneriana DQ172267	1	939	98.831	1674	1	940
Aristida triseta PZ161599	Aristida gypsophila f. diffusa DQ172225	1	939	98.831	1674	1	940
Aristida triseta PZ161599	Aristida purpurea var. curvifolia DQ172255	1	939	98.83	1672	1	937
Aristida triseta PZ161599	Aristida ingrata GQ924396	1	984	98.787	1755	1	988
Aristida triseta PZ161599	Aristida venezuelae DQ172288	1	984	98.783	1753	1	986
Aristida triseta PZ161599	Aristida setifolia DQ172269	1	984	98.78	1749	1	983
Aristida triseta PZ161599	Aristida setifolia var. intermedia DQ172270	1	984	98.78	1749	1	983
Aristida triseta PZ161599	Aristida perniciosa GQ924409	1	972	98.773	1733	1	977
Aristida triseta PZ161599	Aristida hordeacea DQ172230	1	984	98.684	1748	1	987
Aristida triseta PZ161599	Aristida setacea DQ172268	1	984	98.679	1746	1	984
Aristida triseta PZ161599	Aristida holathera GQ924387	2	964	98.657	1711	2	969
Aristida triseta PZ161599	Aristida utilis GQ924421	1	966	98.654	1711	1	964
Aristida triseta PZ161599	Aristida jerichoensis var. subspinulifera GQ924397	1	984	98.586	1746	1	990
Aristida triseta PZ161599	Aristida ramosissima DQ172261	1	984	98.58	1738	1	983
Aristida triseta PZ161599	Aristida oligantha DQ172246	1	984	98.579	1738	1	982
Aristida triseta PZ161599	Aristida swartziana DQ172279	1	984	98.577	1738	1	982
Aristida triseta PZ161599	Aristida subspicata DQ172277	1	984	98.577	1738	1	982
Aristida triseta PZ161599	Aristida calycina GQ924364	1	970	98.566	1720	1	976
Aristida triseta PZ161599	Aristida adscensionis var. nigrescens DQ172199	1	984	98.476	1733	1	982
Aristida triseta PZ161599	Aristida adscensionis var. modesta DQ172198	1	984	98.476	1733	1	982
Aristida triseta PZ161599	Aristida adscensionis var. coarctata DQ172196	1	984	98.476	1733	1	982
Aristida triseta PZ161599	Aristida adscensionis OK149242	1	984	98.476	1733	1	982
Aristida triseta PZ161599	Aristida adscensionis MZ373986	1	984	98.476	1733	1	982
Aristida triseta PZ161599	Aristida adscensionis MT083935	1	984	98.476	1733	1	982
Aristida triseta PZ161599	Aristida adscensionis DQ172201	1	984	98.476	1733	1	982
Aristida triseta PZ161599	Aristida calycina GQ924362	1	970	98.463	1714	1	976
Aristida triseta PZ161599	Aristida parvula GQ924408	1	970	98.458	1711	1	972
Aristida triseta PZ161599	Aristida calycina GQ924363	1	964	98.455	1703	1	971
Aristida triseta PZ161599	Aristida caputmedusae GQ924365	1	963	98.454	1701	1	970
Aristida triseta PZ161599	Aristida superpendens DQ172278	1	984	98.382	1733	1	988
Aristida triseta PZ161599	Aristida adscensionis var. interrupta DQ172197	1	984	98.374	1727	1	982
Aristida triseta PZ161599	Aristida queenslandica var. dissimilis GQ924412	1	965	98.352	1698	1	969
Aristida triseta PZ161599	Aristida macroclada subsp. queenslandica GQ924404	1	965	98.351	1698	1	969
Aristida triseta PZ161599	Aristida ingrata GQ924395	1	964	98.349	1694	1	966
Aristida triseta PZ161599	Aristida adscensionis GQ924356	1	963	98.339	1688	1	961
Aristida triseta PZ161599	Aristida effusa GQ924382	1	959	98.332	1681	1	957
Aristida triseta PZ161599	Aristida adscensionis GQ924357	1	958	98.33	1679	1	956
Aristida triseta PZ161599	Aristida adscensionis DQ172200	1	984	98.274	1722	1	983
Aristida triseta PZ161599	Aristida dasydesmis DQ172214	1	984	98.272	1722	1	982
Aristida triseta PZ161599	Aristida adscensionis DQ172194	1	984	98.272	1720	1	981
Aristida triseta PZ161599	Aristida macroclada subsp. queenslandica GQ924403	1	966	98.249	1694	1	970
Aristida triseta PZ161599	Aristida dichotoma var. curtissii DQ172216	1	984	98.173	1714	1	981
Aristida triseta PZ161599	Aristida congesta MK570615	1	984	98.075	1712	1	984
Aristida triseta PZ161599	Aristida longifolia DQ172241	1	984	98.073	1712	1	985
Aristida triseta PZ161599	Aristida desmantha DQ172215	1	984	98.071	1707	1	978
Aristida triseta PZ161599	Aristida congesta GQ924367	1	970	98.047	1687	1	970
Aristida triseta PZ161599	Aristida diffusa subsp. burkei GQ924374	1	965	98.031	1676	1	964
Aristida triseta PZ161599	Aristida diffusa subsp. burkei GQ924375	1	964	98.029	1674	1	963
Aristida triseta PZ161599	Aristida inaequiglumis GQ924393	1	984	97.984	1711	1	989
Aristida triseta PZ161599	Aristida diffusa MK570616	1	984	97.967	1705	1	983
Aristida triseta PZ161599	Aristida congesta GQ924368	1	968	97.942	1677	1	969
Aristida triseta PZ161599	Aristida havardii GU045450	1	984	97.872	1700	1	982
Aristida triseta PZ161599	Aristida recurvata DQ172262	1	984	97.868	1698	1	981
Aristida triseta PZ161599	Aristida congesta GQ924369	1	970	97.844	1676	1	971
